# Supplementary material for: Optimizing depth and type of high‐throughput sequencing data for microsatellite discovery
Source: Appl Plant Sci. 2019 Nov 3;7(11):e11298. doi: 10.1002/aps3.11298 (PMC6858294; doi:10.1002/aps3.11298)
Supplement: Supplementary file 1 — APPENDIX S1. Assembly statistics (overall, left) and only contigs longer than 500 bp (right). [file APS3-7-e11298-s001.xlsx]

## Sheet: ST1
Chapman—Applications in Plant Sciences 2019 7(11)—Supplement S1 DOI:10.1002/aps3.11298
Appendix S1. Assembly statistics (overall, left) and only contigs >500 bp (right).
A. Genomes - k64				Total	Total	Total	Total	Total	Total	Just > 500 bp	Just > 500 bp	Just > 500 bp	Just > 500 bp	Just > 500 bp	Just > 500 bp
Species	SRA code	Read Length	M reads	N contigs	size (bp)	max	nSSRs	nLociW/SSR	%LociW/SSR	N contigs	n:N50	N50 (>500)	nSSRs	nLociW/SSR	%LociW/SSR	% genome covered
Arabidopsis (Ler)	SRR3166543	100bp	2	94913	15211875	68044	433	424	0.446725	470	70	1653	11	9	1.91489	9.70145
Arabidopsis (Ler)	SRR3166543	100bp	5	367325	85828328	18452	3438	3326	0.905465	19601	7729	637	517	488	2.48967	54.7375
Arabidopsis (Ler)	SRR3166543	100bp	10	329669	131841830	22987	6643	6251	1.89614	80229	23256	1206	4430	4119	5.13405	84.0828
Arabidopsis (Ler)	SRR3166543	100bp	20	207162	134876570	66721	7217	5837	2.8176	34602	5695	5732	6708	5349	15.4586	86.0182
Lablab	SRR7267960	150bp	2	304129	53601060	29515	1870	1647	0.541547	3693	1137	643	85	79	2.13918	13.6737
Lablab	SRR7267960	150bp	5	875144	193677683	37749	8284	7283	0.832206	74783	28349	719	2544	2268	3.03277	49.4076
Lablab	SRR7267960	150bp	10	1329764	344566253	21676	18395	15718	1.18201	170273	49460	1186	10910	9478	5.56636	87.8996
Lablab	SRR7267960	150bp	20	1438382	403644020	30848	26727	21169	1.47172	121411	22385	3198	19939	15861	13.0639	102.97
Rice (Nipponbare)	SRR1178954	101bp	2	41602	5771237	40186	255	205	0.492765	381	50	1360	4	4	1.04987	1.1778
Rice (Nipponbare)	SRR1178954	101bp	5	366438	56634529	22533	3076	2660	0.725907	1671	315	946	82	67	4.00958	11.5581
Rice (Nipponbare)	SRR1178954	101bp	10	1097262	216758855	19826	13114	11523	1.05016	44212	17324	650	1989	1582	3.57821	44.2365
Rice (Nipponbare)	SRR1178954	101bp	20	1112451	344859805	23231	27769	23284	2.09304	169458	46171	1392	14574	12118	7.15103	70.3796
Soybean (Williams 82)	SRR4253029	100bp	2	42367	4965583	73232	189	171	0.403616	186	10	2014	6	4	2.15054	0.460629
Soybean (Williams 82)	SRR4253029	100bp	5	184412	21350445	21362	1011	938	0.508644	634	142	1087	16	14	2.2082	1.98056
Soybean (Williams 82)	SRR4253029	100bp	10	666049	84529367	17446	5414	5022	0.753999	868	144	1308	38	35	4.03226	7.84131
Soybean (Williams 82)	SRR4253029	100bp	20	2219173	327261620	18112	24505	22837	1.02908	4972	1725	608	240	219	4.40467	30.3582
Tomato (M82)	SRR8746804	150bp	2	454120	69922026	19461	2069	1619	0.356514	1078	224	904	60	23	2.13358	6.73623
Tomato (M82)	SRR8746804	150bp	5	1294620	229840395	7958	6621	5038	0.389149	22342	9294	605	494	258	1.15478	22.1426
Tomato (M82)	SRR8746804	150bp	10	2277520	489031114	8463	13618	10560	0.463662	167142	64590	698	2827	1925	1.15172	47.1128
Tomato (M82)	SRR8746804	150bp	20	2843467	746055937	16659	23019	18182	0.639431	369149	109638	1116	9177	7055	1.91115	71.8744
B. Genomes - k56				Total	Total	Total	Total	Total	Total	Just > 500 bp	Just > 500 bp	Just > 500 bp	Just > 500 bp	Just > 500 bp	Just > 500 bp
Species	SRA code	Read Length	M reads	N contigs	size (bp)	max	nSSRs	nLociW/SSR	%LociW/SSR	N contigs	n:N50	N50 (>500)	nSSRs	nLociW/SSR	%LociW/SSR	% genome covered
Arabidopsis (Ler)	SRR3166543	100bp	2	163240	27339906	50415	889	867	0.53112	1003	177	1009	24	22	2.19342	17.4362
Arabidopsis (Ler)	SRR3166543	100bp	5	408403	104725125	16358	4603	4443	1.0879	44328	16831	705	1414	1345	3.0342	66.789
Arabidopsis (Ler)	SRR3166543	100bp	10	301691	129925639	19627	6492	5968	1.97818	67311	16634	1787	5180	4709	6.99588	82.8607
Arabidopsis (Ler)	SRR3166543	100bp	20	226558	134746371	77065	7449	5525	2.43867	25943	3710	8658	6963	5063	19.5159	85.9352
Lablab (Highworth)	SRR7267960	150bp	2	370792	60637035	22024	2283	2013	0.542892	5459	1906	630	140	123	2.25316	15.4686
Lablab (Highworth)	SRR7267960	150bp	5	1016251	207489370	35569	9507	8341	0.820762	87005	32164	755	3210	2876	3.30556	52.931
Lablab (Highworth)	SRR7267960	150bp	10	1518751	349270819	21660	19678	16853	1.10966	163148	45147	1318	11787	10266	6.29245	89.0997
Lablab (Highworth)	SRR7267960	150bp	20	1643633	398271484	32486	26224	20702	1.25953	111970	20355	3432	19105	15077	13.4652	101.6
Rice (Nipponbare)	SRR1178954	101bp	2	105060	13074116	28478	770	631	0.600609	494	84	1174	10	7	1.417	2.66819
Rice (Nipponbare)	SRR1178954	101bp	5	680991	102725168	29457	5940	5252	0.771229	5288	1766	635	198	162	3.06354	20.9643
Rice (Nipponbare)	SRR1178954	101bp	10	1380057	271543733	14150	18309	16203	1.17408	87078	33018	712	3825	3342	3.83794	55.4171
Rice (Nipponbare)	SRR1178954	101bp	20	1202942	341951825	14997	26855	22378	1.86027	152492	37963	1727	15702	13080	8.5775	69.7861
Soybean (Williams 82)	SRR4253029	100bp	2	91269	9464145	30980	431	394	0.431691	285	40	1247	12	9	3.15789	0.877936
Soybean (Williams 82)	SRR4253029	100bp	5	406285	44110195	8482	2633	2440	0.600564	663	161	1260	19	15	2.26244	4.09185
Soybean (Williams 82)	SRR4253029	100bp	10	1319017	160231838	15977	11402	10651	0.807495	1394	331	836	47	45	3.22812	14.8638
Soybean (Williams 82)	SRR4253029	100bp	20	3455177	488316049	16792	39416	36627	1.06006	20651	8620	584	240	219	1.06048	45.2983
Tomato (M82)	SRR8746804	150bp	2	579038	82827599	9456	2691	2135	0.368715	1469	415	693	44	24	1.63376	7.97954
Tomato (M82)	SRR8746804	150bp	5	1552014	255710586	8155	8349	6612	0.426027	31367	13052	615	541	341	1.08713	24.6349
Tomato (M82)	SRR8746804	150bp	10	2663991	518137024	6810	16267	13139	0.493207	188345	71000	728	2994	2259	1.19939	49.9169
Tomato (M82)	SRR8746804	150bp	20	3400325	762907012	14587	26034	21238	0.624587	350321	99970	1193	9148	7361	2.10122	73.4978
C. Transcriptomes				Total	Total	Total	Total	Total	Total	Total	Just > 500 bp	Just > 500 bp	Just > 500 bp	Just > 500 bp
Species	SRA code	Read Length	M reads	N genes	N transcripts	size (bp)	Median	N50	E90N50	N trans > E90N50	N transcripts	nSSRs	nLociW/SSR	%LociW/SSR
Arabidopsis (Ler) seedlings	SRR2728241	125bp	2	29420	30186	19012653	461	778	890	13885	13562	921	867	2.87219
Arabidopsis (Ler) seedlings	SRR2728241	125bp	5	44841	46971	37148845	569	1067	1213	17773	26801	1971	1850	3.9386
Arabidopsis (Ler) seedlings	SRR2728241	125bp	10	51547	55788	53438636	702	1333	1408	17269	24176	2958	2772	4.96881
Arabidopsis (Ler) seedlings	SRR2728241	125bp	20	55570	63146	69295374	828	1527	1446	13519	45073	3915	3668	5.80876
Lablab (Highworth) sepal	SRR7267959	117bp	2	27261	30154	17251635	379	690	752	14906	10388	942	894	2.96478
Lablab (Highworth) sepal	SRR7267959	117bp	5	43376	54169	38920704	449	1013	1095	20180	24359	2319	2142	3.95429
Lablab (Highworth) sepal	SRR7267959	117bp	10	57459	82114	68499039	501	1288	1323	20712	41132	4033	3691	4.49497
Lablab (Highworth) sepal	SRR7267959	117bp	19.07*	74335	119499	110544672	547	1493	1411	22643	64005	6588	5987	5.01008
Rice (Nipponbare) roots	SRR8695535	150bp	2	46761	51386	32609729	433	829	886	28310	21968	3650	3333	6.4862
Rice (Nipponbare) roots	SRR8695535	150bp	5	62817	74939	57054923	487	1117	1195	32261	36655	6372	5708	7.61686
Rice (Nipponbare) roots	SRR8695535	150bp	10	79638	100600	82670272	508	1267	1356	34268	50982	8754	7843	7.79622
Rice (Nipponbare) roots	SRR8695535	150bp	20	99263	131689	115639217	533	1386	1483	31861	69238	11317	10056	7.63617
Soybean (Williams 82) sam	SRR6796855	125bp	2	52974	62240	33948773	392	645	610	32050	22291	2107	1987	3.19248
Soybean (Williams 82) sam	SRR6796855	125bp	5	75442	98355	69534931	487	966	943	42450	48035	4332	4042	4.1096
Soybean (Williams 82) sam	SRR6796855	125bp	10	83276	121214	104637141	608	1252	1229	41339	70547	6766	6248	5.15452
Soybean (Williams 82) sam	SRR6796855	125bp	20	91408	147721	145456224	714	1451	1412	36781	93210	9236	8500	5.75409
Tomato (M82) stems	SRR2239882	100bp	2	28497	30190	20303021	453	902	975	17822	13516	635	609	2.01722
Tomato (M82) stems	SRR2239882	100bp	5	36580	41940	37727580	604	1344	1443	19180	24176	1101	1057	2.52027
Tomato (M82) stems	SRR2239882	100bp	10	41981	53118	54967630	705	1583	1669	17434	33182	1635	1548	2.91427
Tomato (M82) stems	SRR2239882	100bp	20	48603	68636	78896127	775	1804	1787	14817	44315	2337	2190	3.19075
* after trimmomatic only 19.07 M reads remained
