# Supplementary material for: Optimizing depth and type of high‐throughput sequencing data for microsatellite discovery
Source: Appl Plant Sci. 2019 Nov 3;7(11):e11298. doi: 10.1002/aps3.11298 (PMC6858294; doi:10.1002/aps3.11298)
Supplement: Supplementary file 2 — APPENDIX S2. Details of primers designed; amplicon size; in silico primer amplification (FastPCR); amplification success in tomato (lyc), cherry tomato (lyccer), and its progenitor (pimp); overall statistics for each primer pair; and amplification success in a range of species. [file APS3-7-e11298-s002.xlsx]

## Sheet: ST2
Chapman—Applications in Plant Sciences 2019 7(11)—Supplement S2 DOI:10.1002/aps3.11298
Appendix S2. Details of primers designed, amplicon size, in silico primer amplification ('FastPCR'), amplification success in tomato (lyc), cherry tomato (lyccer) and its the progenitor (pimp), overall statistics for each primer pair, and amplification success in a range of species (y = amplification success; abbreviations are given below the table)
See below table for abbreviations
A. Genome:	SSR	SSR								S. pimp FastPCR		S. pen FastPCR			lyc	lyc	lyc	lyc	lyccer	lyccer	lyccer	lyccer	pimp	pimp	pimp	pimp											chee	chee	gal	gal	chm	chm	hab	hab	pen	pen
ID(short)	motif	N repeats	FP name	FP seq**	RP name	RP seq	Number	M13	EstSize	N hits	Max % hit	N hits	Max % hit	Multiplex	LA0358	LA0395	LA0466	LA1251	LA1421	LA1324	LA1542	LA4133	LA1578	LA1584	LA1589	LA2852	N	Na	Ne	I	Ho	He	uHe	F	PIC		LA3124	LA0428	LA1044	LA0438	LA2663	LA2695	LA1223	LA1777	LA1272	LA0716
4493642	CT	26	4493642_F	CAACTCGACTCGAAGGTCAA	4493642_R	TTGTGTCAAGACTCAAGAAAGTGA	1	FAM	324	1	100	1	92	4,5	316/318	318	318	318	316	316	318	318	343/345	335/337	351/353	316	12	8	3.27273	1.51146	0.333333	0.694444	0.724638	0.52	0.652	1	y	y	y	y				y	y	y	7
1327071	CA	25	1327071_F	CACGCGACAATCCCACTAT	1327071_R	TGAAGTTGTTCATTCCTCGAT	2	FAM	139					(failed)																						2											0
3766462	TC	25	3766462_F	CGGATTTGGATCCGACTCTAT	3766462_R	TCTTGCGGGATTTTGAATTT	3	FAM	152	1	100			1	164/166	164/172	172	172	172	148	158/166	164/174	150	158/164	156/164	164	12	8	4.96552	1.81189	0.5	0.798611	0.833333	0.373913	0.773	3											0
4482353	AG	25	4482353_F	GGTGCATCGTACTGAACCAA	4482353_R	TGAGGCTTGAGTTCTTGACAAA	4	FAM	198	10	100	11	96	(failed)																						4											0
1401307	TG	23	1401307_F	GGGTCTGAAAATACCCCAAC	1401307_R	GTCTGTCCCAACACCCATCT	5	FAM	202	1	100			3	196/211	196	196	196	200	202/204	211	211	209	189/200	192	202	12	8	5.64706	1.88502	0.25	0.822917	0.858696	0.696203	0.801	5	y	y	y	y	y	y	y	y	y	y	10
3463601	AG	23	3463601_F	TGGATGCCACAAGATGTGTT	3463601_R	TCCAGGTGCCTTCAGAATTT	6	FAM	147	2	100	3	97.5	4	156/159	159	159	159	156	156	159	161	158	158/160	156	156	12	5	3.27273	1.33505	0.166667	0.694444	0.724638	0.76	0.641	6	y	y	y	y			y	y	y	y	8
1308824	GAA	16	1308824_F	AAGTCAAATCGCATCTCCAAA	1308824_R	TGCTTCTCCCTCTCCTTCTTC	7	FAM	156	1	98.5	1	100	(failed)																						7											0
2479412	TTC	16	2479412_F	GGGATTTTGTGAATTCCATGT	2479412_R	GCAATGAGTAGTTCGCTCCA	8	FAM	170	1	100			8	190/212	190	190	190	212	212	212	190	264	264	262	262	12	4	3.55556	1.32444	0.0833333	0.71875	0.75	0.884058	0.668	8	y	y	y	y			y				5
1266435	AAG	15	1266435_F	CCTTTCTCGTCGTGATTTTCA	1266435_R	TAAGTCAGGCCAAGGGTTCA	9	FAM	238	2	99			1	246/255	255	255	255	246	246	246	258	240	243	243	240	12	5	4.29851	1.52308	0.0833333	0.767361	0.800725	0.891403	0.729	9	y	y	y	y	y	y	y	y	y	y	10
4401579	CTT	15	4401579_F	ATTGAGGTTCCACGGATGAA	4401579_R	CCCCCAAATCAAATCTAATTCTC	10	FAM	183	1	100			2	212	222	209/222	222	212	200/203	200/225	225/228	212	209	203	200	12	7	5.76	1.83135	0.333333	0.826389	0.862319	0.596639	0.803	10	y	y	y	y							4
668261	TTC	15	668261_F	TTGTTGGTCTTCGCTGCTAGT	668261_R	TTTCAAAACGAAATCTGATCCA	11	FAM	136	2	100	1	95	6	157/166	154	151	157	157	157	151/157	140	150	147	150		11	7	4.7451	1.74398	0.181818	0.789256	0.82684	0.769634	0.764	11											0
1477329	AGA	14	1477329_F	CCAAAATGAATGAAGGAGGAG	1477329_R	TGCATTGAGCACTATGAGTTTTT	12	FAM	129	1	100	1	100	5	143/146	143	143	143	146	146	146	143/149	146	146	149	143	12	3	2.50435	0.982282	0.166667	0.600694	0.626812	0.722543	0.516	12	y	y	y	y	y	y	y	y	y	y	10
3467059	TTTC	13	3467059_F	ATTGACCTTGTAGGGGTATTTTT	3467059_R	CGATTCTCCAAAAGTCAAGGA	13	TET	140	5	100	1	94	2	143/169	143	143/169	143	134/139	134	143	143		159/169	169		10	5	2.94118	1.27729	0.4	0.66	0.694737	0.393939	0.611	13	y	y	y	y	y	y	y	y	y	y	10
2991379	AGAA	12	2991379_F	CCATTTAGAAAGGTGTTACCCAAA	2991379_R	GGCATCCAAAAATCACAAATC	14	TET	129	1	100			1	132/144	144	132	132	132	132	132	132	132/140	144	144	132/136	12	4	2.08696	0.917965	0.25	0.520833	0.543478	0.52	0.451	14	y	y	y	y							4
142706	AAGA	11	142706_F	TGCAGCAAGTGAATTTGTCA	142706_R	CCTGGAGCATCATCAGTTCA	15	TET	266	1	100	1	95	3	274/281	281	274	270	270		274	274	274/277	270/277	287	259/288	11	7	4.48148	1.69326	0.363636	0.77686	0.813853	0.531915	0.748	15	y	y	y		y	y			y		6
27240	ATAG	10	27240_F	TCTCAAAGCTCCTCATCTACCA	27240_R	CCGTTTTCGTGATTTTTATGC	16	TET	135	7	100	7	99	7		147	147	147	147	147		147	152	138/152	152	152	10	3	2.06186	0.82372	0.1	0.515	0.542105	0.805825	0.424	16	y	y	y	y	y	y	y	y	y	y	10
3839551	TATG	10	3839551_F	CATTGTGAAAAGAGGGAAGGA	3839551_R	TTGATAGGATATGGAAGAAGTCAA	17	TET	323					(failed)		339																				17	y	y	y	y	y	y	y	y	y	y	10
986252	CTAT	10	986252_F	TGTTCTCATTTAGGTTGGTATTGG	986252_R	CAAAGTTACCATTGATCGTCCT	18	TET	135	1	100	1	94.5	3	128/146	128	128/142	138	128	132	128		150	150/154	146		10	7	4.34783	1.69574	0.3	0.77	0.810526	0.61039	0.744	18	y	y	y	y	y	y	y	y	y	y	10
B. Transcriptome:	SSR	SSR								S. pimp FastPCR		S. pen FastPCR																									chee	chee	gal	gal	chm	chm	hab	hab	pen	pen
ID(short)	motif	N repeats	FP name	FP seq**	RP name	RP seq			EstSize	N hits	Max % hit	N hits	Max % hit																								LA3124	LA0428	LA1044	LA0438	LA2663	LA2695	LA1223	LA1777	LA1272	LA0716
TR20242	TA	26	TR20242_F	TCGCTTCTAATCTGTCGATCTG	TR20242_R	CAAACATTTTCATGCATCAGC	19	TET	157	1	99			(failed)																						19											0
TR6955	AT	20	TR6955_F	TGAGTTTTGCAGTTTGCTGAA	TR6955_R	GCAACCACCAATGTTCATTACA	20	TET	153					(failed)																						20											0
TR14839	TA	19	TR14839_F	TGGAGAAGAACCTCAGGAACA	TR14839_R	AAATGGTTAACACTCCCCTAAGTG	21	TET	170	1	100	1	99	(failed)																						21											0
TR16358	TC	19	TR16358_F	AGGTCGAACCCTCGACTTCT	TR16358_R	CCCAAGTCCGACAATTAGGA	22	TET	279	1	100			4	298/300	298	298	312	300	300	300	312	292	290	294	292	12	6	5.05263	1.69757	0.0833333	0.802083	0.836957	0.896104	0.774	22	y	y	y	y	y	y	y	y	y	y	10
TR21953	TA	17	TR21953_F	TGAGCTCAAAGGGTGTCCAT	TR21953_R	TGGATCTATGACAAATTGCACTAA	23	TET	169			1	100	5		175		185	185	171	180	181		179	181	181	9	6	4.76471	1.67699	0	0.790123	0.836601	1	0.761	23	y	y	y	y	y	y	y	y	y	y	10
TR14902	AT	16	TR14902_F	ACCAGCATTGCTTCGAACTT	TR14902_R	TTCCACATCCTCGCAATTCT	24	TET	165					(failed)																						24											0
TR11661	AAT*	14	TR11661_F	GAAAAGATGGACACCCTTCAA	TR11661_R	GCCGACAGTAGCTGATCGTA	25	NED	154					(failed)																						25											0
TR15120	ATT	13	TR15120_F	TCTCTCCCATGAGTTCTCCTCT	TR15120_R	GGAAGAAGGAAAGAAATAGCAACA	26	NED	127					(failed)																						26											0
TR19555	CTT	11	TR19555_F	GCGTTTCACAGAGCAACAAC	TR19555_R	TGGTAAGGAGGGTCAGAGGA	27	NED	124	1	100	1	100	4		137	137	137	137			137		137		132	7	2	1.32432	0.410116	0	0.244898	0.263736	1	0.215	27	y	y	y	y	y	y	y	y	y	y	10
TR18408	AAG	10	TR18408_F	TATGCCCATGACATCGTGTT	TR18408_R	AATTTTTCTTCAAGGCTTTGCT	28	NED	172	1	100			1	191	191	191	191	191	182	185/191	191	179	179/182	179	179/182	12	4	2.59459	1.10972	0.25	0.614583	0.641304	0.59322	0.557	28	y	y	y	y							4
TR4630	AGA	10	TR4630_F	ATGAAACTGATGGGGAGCTG	TR4630_R	GGGCTGCTGATGCTACTTGT	29	NED	120	1	100	1	100	3			135		135	132		135	138/141			132	6	4	2.66667	1.12693	0.166667	0.625	0.681818	0.733333	0.559	29	y	y	y	y	y	y	y	y	y	y	10
TR22914	AAT	9	TR22914_F	CTCCCTCCTCACCCACATAA	TR22914_R	GGGAGGTGTTCTTCTTGGTG	30	NED	206	1	100	1	100	(failed)																						30											0
TR17397	TCTG*	6	TR17397_F	AGAACACCAACCCCAAATGA	TR17397_R	AAATGAGGATGTTTTGCTGCT	31	NED	233	1	100	2	100	2,8	243/247	247	251	247	242		242/247			247		244	8	5	3.12195	1.35359	0.25	0.679688	0.725	0.632184	0.641	31	y	y	y	y	y	y	y	y	y	y	10
TR11176	ATTT	5	TR11176_F	TTGTTTTAGGTTTGGTTGGCTA	TR11176_R	AATTCCCAGGGATGGAAGAC	32	NED	156	1	100	2	100	6	178	178	178	178	178	178	178	178	178	178	178		11	1	1	0	0	0	0	#N/A	0	32	y	y	y	y	y	y	y	y	y	y	10
TR11643	TTTG	5	TR11643_F	AACTGGTGATTCGTGTTATTGA	TR11643_R	GGATGCTTCACCATCAGCTA	33	NED	147	1	100			(intron)																						33	y	y	y	y	y	y	y	y	y	y	10
TR12614	ATTG	5	TR12614_F	GACAAAGTCCTTTTCCCCTTT	TR12614_R	CCCCTTTCAACACCTCAAAA	34	NED	164	1	100			2	185/187	187	185	185	185	187	185/187	185	187	187	187	187	12	2	1.94595	0.679193	0.166667	0.486111	0.507246	0.657143	0.368	34	y	y	y	y	y	y	y	y	y	y	10
TR15074	TTGA	5	TR15074_F	GACATGATGACGGAGACTGC	TR15074_R	CAGAAAATTTGCACTGGCATC	35	NED	172	1	98.5			7	192	181	192	192	192	192	192	192	192		192		10	2	1.21951	0.325083	0	0.18	0.189474	1	0.164	35	y	y	y	y	y	y	y	y	y	y	10
TR15159	TTTC	5	TR15159_F	ACTGGCTGGGAAGCATACAC	TR15159_R	GCCCAAAACATTACGTGCTT	36	NED	122	1	100			7	141	141	141		141	134	141		145	134	145	134/145	10	3	2.66667	1.03972	0.1	0.625	0.657895	0.84	0.555	36	y	y	y	y	y	y	y	y	y	y	10
* the SSR was adjacent to another SSR-like sequence, hence primers were designed to span two SSR motifs
** CACGACGTTGTAAAACGAC sppended to 5' of F primer
Abbreviations:
lyc	S. lycopersicum
lyccer	S. lycopersicum var. cerasiforme
pimp	S. pimpinellifolium
chee	S. cheesmaniae
gal	S. galapagense
chm	S. chmielewskii
hab	S. habrochaites
pen	S. pennellii
Na	Number of alleles
Ne	Effective umber of alleles
I	Information index
Ho	Observed heterozygosity
He	Expected heterozygosity
uHe	Unbiased expected heterozygosity
F	Fixation index
PIC	Polymorphism information content
