# Supplementary material for: Optimizing depth and type of high‐throughput sequencing data for microsatellite discovery
Source: Appl Plant Sci. 2019 Nov 3;7(11):e11298. doi: 10.1002/aps3.11298 (PMC6858294; doi:10.1002/aps3.11298)
Supplement: Supplementary file 4 — APPENDIX S4. Summary of the Benchmarking Universal Single‐Copy Orthologs (BUSCO) analysis for the genome assemblies. [file APS3-7-e11298-s004.xlsx]

## Sheet: ST4
Chapman—Applications in Plant Sciences 2019 7(11)—Supplement S4 DOI:10.1002/aps3.11298
Appendix S4. Summary of the Benchmarking Universal Single-Copy Orthologs (BUSCO) analysis for the genome assemblies. The number (percentage) of genes in each category is given out of the 1440 genes tested
Assembly*	Complete Single	Complete Duplicate	Fragmented	Missing
Ath_2M	0 (0.00)	0 (0.00)	10 (0.69)	1430 (99.31)
Ath_5M	27 (1.88)	0 (0.00)	218 (15.14)	1195 (82.99)
Ath_10M	542 (37.64)	10 (0.69)	374 (25.97)	514 (35.69)
Ath_20M	1294 (89.86)	17 (1.18)	70 (4.86)	59 (4.10)
Lpur_2M	2 (0.14)	0 (0.00)	21 (1.46)	1417 (98.40)
Lpur_5M	36 (2.50)	1 (0.07)	141 (9.79)	1262 (87.64)
Lpur_10M	286 (19.86)	11 (0.76)	305 (21.18)	838 (58.19)
Lpur_20M	950 (65.97)	47 (3.26)	195 (13.54)	248 (17.22)
Osat_2M	0 (0.00)	0 (0.00)	0 (0.00)	1440 (100.00)
Osat_5M	0 (0.00)	0 (0.00)	4 (0.28)	1436 (99.72)
Osat_10M	9 (0.625)	0 (0.00)	102 (7.08)	1329 (92.29)
Osat_20M	381 (26.46)	5 (0.35)	410 (28.47)	644 (44.72)
Gmax_2M	0 (0.00)	0 (0.00)	0 (0.00)	1440 (100.00)
Gmax_5M	0 (0.00)	0 (0.00)	0 (0.00)	1440 (100.00)
Gmax_10M	0 (0.00)	0 (0.00)	3 (0.21)	1437 (99.79)
Gmax_20M	2 (0.14)	0 (0.00)	19 (1.32)	1419 (98.54)
Slyc_2M	0 (0.00)	0 (0.00)	4 (0.28)	1436 (99.72)
Slyc_5M	1 (0.70)	0 (0.00)	38 (2.64)	1401 (97.29)
Slyc_10M	32 (2.22)	1 (0.07)	173 (12.01)	1234 (85.69)
Slyc_20M	262 (18.19)	6 (.42)	375 (26.04)	797 (55.35)
* Abbreviations: Ath, Arabidopsis thaliana (Arabidopsis); Lpur, Lablab purpureus (lablab); Osat, Oryza sativa (rice); Gmax, Glycine max (soybean); Slyc, Solanum lycopersicum (tomato).
